# Supplementary material for: Developing a national health research agenda for Lao PDR: prioritising the research needs of stakeholders
Source: Glob Health Action. 2020 Aug 3;13(Suppl 2):1777000. doi: 10.1080/16549716.2020.1777000 (PMC7480602; doi:10.1080/16549716.2020.1777000)
Supplement: Supplemental Material [file ZGHA_A_1777000_SM5117.zip]

Archive with 2 entries (2 files):
- Suplementary file full research agenda.pdf
- supplemantary to phase 3 Matrix for prioritising_.pdf
